# Supplementary material for: Liquid profiling of circulating tumor DNA in colorectal cancer: steps needed to achieve its full clinical value as standard care
Source: Mol Oncol. 2021 Dec 20;16(10):2042–56. doi: 10.1002/1878-0261.13156 (PMC9120900; doi:10.1002/1878-0261.13156)
Supplement: Supplementary file 1 — Table S1. Overview of clinical and analytical data of all patients. [file MOL2-16-2042-s001.xlsx]

## Sheet: Supplemental Table 1
Study number	Visit ID	Sex	Birthday	int/ext	Date sample receipt	Tumor Stage (UICC)	First time of diagnosis	Therapy at time of LP	Type of therapy at LP	Date tissue analysis	Method	TISSUE KRAS	EXON 2	EXON 3	EXON 4	TISSUE NRAS	TISSUE BRAF	TISSUE MSI	BLOOD KRAS	12	MAF	13	MAF	59	MAF	61	MAF	146	MAF	117	MAF	BLOOD NRAS	12	MAF	13	MAF	59	MAF	61	MAF	117	MAF	146	MAF	BLOOD BRAF	V600	MAF	Indication	Relevant for clinical decision?
1	1.1	M	1957-12-29	i	2017-12-28	IV	2017-11-01	naive	naive	2018-12-06	Sanger	0	0	0	0	0	0	MSS	0	0	0	0	0	0	0	0	0	0	0	0	0	0	0	0	0	0	0	0	0	0	0	0	0	0	0	0	0	Treatment selection	1
2	2.1	M	1944-12-29	i	2020-03-19	III C	2020-02-01	FOLFOX	chemotherapy	ND	n.a.	ND	ND	ND	ND	ND	ND	MSS	0	0	0	0	0	0	0	0	0	0	0	0	0	0	0	0	0	0	0	0	0	0	0	0	0	0	1	1	3.2	Treatment selection	1
3	3.1	W	1941-07-08	i	2018-09-04	III C	2014-04-01	naive	naive	2019-10-02	Oncomine, NGS	0	0	0	0	0	0	MSS	0	0	0	0	0	0	0	0	0	0	0	0	0	0	0	0	0	0	0	0	0	0	0	0	0	0	0	0	0	Treatment selection	1
4	4.1	M	1952-10-07	i	2017-03-13	III B	2013-04-01	FOLFIRI	chemotherapy	2013-04-24	Sanger	0	0	0	0	0	0	ND	0	0	0	0	0	0	0	0	0	0	0	0	0	0	0	0	0	0	0	0	0	0	0	0	0	0	ND	ND	ND	Treatment selection	1
5	5.1	W	1966-10-20	i	2019-07-09	IV	2018-06-01	FOLFIRI/Bevacizumab	anti-VEGF	NP	n.a.	1	NP	NP	NP	NP	0	ND	1	1	18.7	0	0	0	0	0	0	0	0	0	0	0	0	0	0	0	0	0	0	0	0	0	0	0	ND	ND	ND	NP	n.a.
6	6.1	M	1940-06-03	i	2020-07-13	IV	2020-06-01	FOLFOX	chemotherapy	ND	n.a.	ND	ND	ND	ND	ND	ND	MSS	1	0	0	0	0	0	0	0	0	1	0.05	0	0	0	0	0	0	0	0	0	0	0	0	0	0	0	1	1	53.67	Treatment selection	1
7	7.1	M	1953-08-03	i	2018-07-02	IV	2010-06-01	Bevacizumab	anti-VEGF	2015-08-21	Sanger	0	0	0	0	0	ND	ND	0	0	0	0	0	0	0	0	0	0	0	0	0	0	0	0	0	0	0	0	0	0	0	0	0	0	0	0	0	Treatment selection	1
8	8.1	M	1967-02-24	i	2019-05-13	IV	2016-03-01	Pembrolizumab	PD-1 inhibitor	ND	n.a.	ND	ND	ND	ND	ND	ND	MSI	0	0	0	0	0	0	0	0	0	0	0	0	0	0	0	0	0	0	0	0	0	0	0	0	0	0	0	0	0	Treatment selection	1
9	9.1	W	1959-09-01	i	2018-09-25	NP	NP	NP	NP	ND	n.a.	ND	ND	ND	ND	ND	ND	ND	0	0	0	0	0	0	0	0	0	0	0	0	0	0	0	0	0	0	0	0	0	0	0	0	0	0	0	0	0	NP	n.a.
10	10.1	M	1961-03-07	i	2017-01-30	III B	2015-09-01	Oxaliplatin	chemotherapy	2017-02-02	Sanger	0	0	0	0	0	ND	MSS	0	0	0	0	0	0	0	0	0	0	0	0	0	0	0	0	0	0	0	0	0	0	0	0	0	0	0	0	0	Treatment selection	0
11	11.1	W	1947-08-20	i	2018-01-16	I	2017-02-01	naive	naive	2018-01-10	Sanger	1	1	0	0	0	0	MSS	1	1	0.05	0	0	0	0	0	0	0	0	0	0	0	0	0	0	0	0	0	0	0	0	0	0	0	0	0	0	Treatment selection	1
12	12.1	M	1968-04-18	i	2020-03-16	IV	NP	NP	NP	NP	n.a.	1	1	0	0	0	0	NP	1	1	1.8	0	0	0	0	0	0	0	0	0	0	0	0	0	0	0	0	0	0	0	0	0	0	0	0	0	0	NP	n.a.
13	13.1	M	1955-04-18	i	2016-11-07	III B	2016-09-01	FOLFIRINOX	chemotherapy	ND	n.a.	ND	ND	ND	ND	ND	ND	MSS	0	0	0	0	0	0	0	0	0	0	0	0	0	0	0	0	0	0	0	0	0	0	0	0	0	0	0	0	0	Treatment selection	0
13	13.2	M	1955-04-18	i	2016-12-05	III B	2016-09-01	NP	NP	ND	n.a.	ND	ND	ND	ND	ND	ND	MSS	0	0	0	0	0	0	0	0	0	0	0	0	0	0	0	0	0	0	0	0	0	0	0	0	0	0	ND	ND	ND	NP	n.a.
14	14.1	W	1949-07-24	i	2016-11-14	III C	2012-03-01	Bevacizumab	anti-VEGF	2014-06-23	Sanger	1	1	0	0	0	0	ND	0	0	0	0	0	0	0	0	0	0	0	0	0	0	0	0	0	0	0	0	0	0	0	0	0	0	0	0	0	MRD	0
15	15.1	M	1945-05-25	i	2019-03-08	IV	2012-03-01	FOLFIRI	chemotherapy	2012-03-19	Sanger	0	0	0	0	ND	ND	ND	0	0	0	0	0	0	0	0	0	0	0	0	0	0	0	0	0	0	0	0	0	0	0	0	0	0	0	0	0	Treatment selection	1
15	15.2	M	1945-05-25	i	2017-01-20	IV	2012-03-01	no therapy	no treatment	2012-03-19	Sanger	0	0	0	0	ND	ND	ND	0	0	0	0	0	0	0	0	0	0	0	0	0	0	0	0	0	0	0	0	0	0	0	0	0	0	ND	ND	ND	Treatment selection	0
16	16.1	M	1947-08-27	i	2018-07-02	I	2015-10-01	FOLFIRI	chemotherapy	2017-11-14	Sanger	0	0	0	0	0	0	ND	0	0	0	0	0	0	0	0	0	0	0	0	0	0	0	0	0	0	0	0	0	0	0	0	0	0	0	0	0	Treatment selection	1
17	17.1	W	1952-01-15	i	2018-12-28	IV	2006-01-01	Cisplatin	chemotherapy	2013-11-12	Sanger	1	0	1	0	0	ND	ND	1	0	0	0	0	0	0	1	0.2	0	0	0	0	0	0	0	0	0	0	0	0	0	0	0	0	0	0	0	0	Treatment selection	1
18	18.1	M	1950-03-29	i	2019-01-17	II A	2008-11-01	FOLFIRI	chemotherapy	2019-01-16	Sanger	0	0	0	0	0	0	MSS	0	0	0	0	0	0	0	0	0	0	0	0	0	0	0	0	0	0	0	0	0	0	0	0	0	0	0	0	0	Treatment selection	1
19	19.1	M	1950-01-08	i	2019-01-28	IV	2017-06-01	FOLFIRI	chemotherapy	2017-07-04	Sanger	0	0	0	0	0	0	MSS	0	0	0	0	0	0	0	0	0	0	0	0	0	0	0	0	0	0	0	0	0	0	0	0	0	0	0	0	0	Treatment selection	0
20	20.1	M	1963-11-17	i	2018-12-03	IV	2018-10-01	FOLFIRI	chemotherapy	2018-10-31	Sanger	0	0	0	0	0	0	MSS	0	0	0	0	0	0	0	0	0	0	0	0	0	0	0	0	0	0	0	0	0	0	0	0	0	0	0	0	0	Treatment selection	1
20	20.2	M	1963-11-17	i	2020-03-02	IV	2018-10-01	NP	NP	2018-10-31	Sanger	0	0	0	0	0	0	MSS	0	0	0	0	0	0	0	0	0	0	0	0	0	0	0	0	0	0	0	0	0	0	0	0	0	0	ND	ND	ND	NP	n.a.
21	21.1	M	1948-02-06	i	2018-07-10	IV	2015-02-01	FOLFOX/Bevacizumab	anti-VEGF	2017-02-01	NP	1	1	0	0	0	1	MSS	1	1	7.7	0	0	0	0	0	0	0	0	0	0	0	0	0	0	0	0	0	0	0	0	0	0	0	0	0	0	Treatment selection	1
21	21.2	M	1948-02-06	i	2019-02-26	IV	2015-02-01	5-FU/Aflibercept	anti-VEGF	2017-02-01	NP	1	1	0	0	0	1	MSS	1	1	0.65	0	0	0	0	0	0	0	0	0	0	0	0	0	0	0	0	0	0	0	0	0	0	0	0	0	0	MRD	1
23	23.1	M	1959-01-13	i	2019-07-25	III	2014-11-01	FOLFOX/Bevacizumab	anti-VEGF	2017-05-16	Sanger	0	0	0	0	0	0	MSS	0	0	0	0	0	0	0	0	0	0	0	0	0	0	0	0	0	0	0	0	0	0	0	0	0	0	ND	ND	ND	Treatment selection	1
24	24.1	M	1958-11-10	i	2018-01-29	IV	2017-09-01	5-FU/Bevacizumab	anti-VEGF	2017-09-26	Sanger	1	1	0	0	0	0	MSS	1	1	12	0	0	0	0	0	0	0	0	0	0	0	0	0	0	0	0	0	0	0	0	0	0	0	0	0	0	MRD	1
25	25.1	M	1946-11-02	i	2018-01-08	III B	2011-10-01	NP	NP	2017-03-24	Sanger	0	0	0	0	0	0	MSS	0	0	0	0	0	0	0	0	0	0	0	0	0	0	0	0	0	0	0	0	0	0	0	0	0	0	ND	ND	ND	NP	n.a.
27	27.1	M	1968-02-19	i	2018-02-14	IV	2017-01-01	FOLFOX/Bevacizumab	anti-VEGF	2017-02-01	NP	0	0	0	0	0	1	MSS	0	0	0	0	0	0	0	0	0	0	0	0	0	0	0	0	0	0	0	0	0	0	0	0	0	0	1	1	40	Treatment selection	1
28	28.1	M	1980-10-30	i	2020-05-15	IV	2020-05-01	naive	naive	2020-05-18	Oncomine, NGS	0	0	0	0	0	0	MSS	0	0	0	0	0	0	0	0	0	0	0	0	0	0	0	0	0	0	0	0	0	0	0	0	0	0	0	0	0	Treatment selection	1
29	29.1	W	1969-09-18	i	2018-07-12	IV	2018-06-01	naive	naive	2018-07-20	Sanger	0	0	0	0	0	1	MSS	0	0	0	0	0	0	0	0	0	0	0	0	0	0	0	0	0	0	0	0	0	0	0	0	0	0	1	1	34	Treatment selection	1
29	29.1	W	1969-09-18	i	2019-10-31	IV	2018-06-01	FOLFOXIRI/Bevacizumab	anti-VEGF	2018-07-20	Sanger	0	0	0	0	0	1	MSS	0	0	0	0	0	0	0	0	0	0	0	0	0	0	0	0	0	0	0	0	0	0	0	0	0	0	0	0	WT	MRD	1
29	29.2	W	1969-09-18	i	2019-05-31	IV	2018-06-01	no therapy	no treatment	2018-07-20	Sanger	0	0	0	0	0	1	MSS	0	0	0	0	0	0	0	0	0	0	0	0	0	0	0	0	0	0	0	0	0	0	0	0	0	0	1	1	8.3	MRD	1
29	29.3	W	1969-09-18	i	2020-12-30	IV	2018-06-01	Encorafenib/Cetuximab	BRAFi/anti-EGFR	2018-07-20	Sanger	0	0	0	0	0	1	MSS	1	1	3.3	0	0	0	0	1	0.06	1	0.15	1	0.29	1	0	0	0	0	0	0	1	0.05	0	0	0	0	1	1	34.3	Monitoring	1
30	30.1	M	1968-12-14	i	2020-04-21	IV	2020-04-01	naive	naive	2020-04-29	NGS	1	0	0	1	0	0	MSS	1	0	0	0	0	0	0	0	0	1	8	0	0	0	0	0	0	0	0	0	0	0	0	0	0	0	0	0	0	Treatment selection	1
31	31.1	W	1978-03-15	i	2020-06-16	IV	2019-01-01	FOLFOX/Panitumumab	anti-EGFR	2019-12-17	NGS, Oncomine	0	0	0	0	0	0	MSS	0	0	0	0	0	0	0	0	0	0	0	0	0	0	0	0	0	0	0	0	0	0	0	0	0	0	0	0	0	Monitoring	1
31	31.2	W	1978-03-15	i	2020-09-29	IV	2019-01-01	FOLFOX/Panitumumab	anti-EGFR	2019-12-17	NGS, Oncomine	0	0	0	0	0	1	MSI	0	0	0	0	0	0	0	0	0	0	0	0	0	0	0	0	0	0	0	0	0	0	0	0	0	0	ND	ND	ND	Monitoring	1
32	32.1	M	1964-12-31	i	2018-01-08	IV	2012-03-01	Lonsurf	chemotherapy	2011-04-14	Sanger	1	1	ND	ND	ND	ND	MSS	1	1	24	0	0	0	0	0	0	0	0	0	0	0	0	0	0	0	0	0	0	0	0	0	0	0	ND	ND	ND	Treatment selection	1
33	33.1	M	1958-06-01	i	2019-08-22	IV	2013-07-01	FOLFIRI	chemotherapy	2013-07-25	Sanger	1	1	0	0	0	ND	MSS	1	1	1.9	0	0	0	0	0	0	0	0	0	0	0	0	0	0	0	0	0	0	0	0	0	0	0	0	0	0	Treatment selection	1
34	34.1	W	1964-10-14	i	2018-02-05	IV	2017-03-01	post CAPOX	no treatment	2017-03-07	Sanger	1	1	0	0	0	0	MSS	1	1	3.44	0	0	0	0	0	0	0	0	0	0	0	0	0	0	0	0	0	0	0	0	0	0	0	0	0	0	Treatment selection	1
34	34.2	W	1964-10-14	i	2018-10-31	IV	2017-03-01	FOLFIRI/Bevacizumab	anti-VEGF	2017-03-07	Sanger	1	1	0	0	0	0	MSS	1	1	2.8	0	0	0	0	0	0	0	0	0	0	0	0	0	0	0	0	0	0	0	0	0	0	0	0	0	0	MRD	1
34	34.3	W	1964-10-14	i	2018-01-19	IV	2017-03-01	post CAPOX	no treatment	2017-03-07	Sanger	1	1	0	0	0	0	MSS	1	1	3.8	0	0	0	0	0	0	0	0	0	0	0	0	0	0	0	0	0	0	0	0	0	0	0	0	0	0	Treatment selection	1
35	35.1	M	1952-03-08	i	2019-03-11	IV	2016-06-01	FOLFIRI/Aflibercept	anti-VEGF	NP	n.a.	NP	NP	NP	NP	NP	NP	NP	0	0	0	0	0	0	0	0	0	0	0	0	0	0	0	0	0	0	0	0	0	0	0	0	0	0	0	0	0	Treatment selection	0
35	35.2	M	1952-03-08	i	2019-06-24	IV	2016-06-01	5-FU/FA	chemotherapy	NP	n.a.	NP	NP	NP	NP	NP	NP	NP	1	0	0	1	0.326	0	0	0	0	0	0	0	0	0	0	0	0	0	0	0	0	0	0	0	0	0	ND	ND	ND	MRD	1
35	35.3	M	1952-03-08	i	2019-09-09	IV	2016-06-01	5-FU/FA	chemotherapy	NP	n.a.	NP	NP	NP	NP	NP	NP	NP	1	0	0	1	1.4	0	0	0	0	0	0	0	0	0	0	0	0	0	0	0	0	0	0	0	0	0	ND	ND	ND	Treatment selection	1
37	37.1	W	1965-06-06	i	2019-03-19	IV	2015-01-01	FOLFIRI	chemotherapy	2015-04-17	Sanger	0	0	0	0	0	NP	MSS	0	0	0	0	0	0	0	0	0	0	0	0	0	0	0	0	0	0	0	0	0	0	0	0	0	0	0	0	0	Treatment selection	1
38	38.1	W	1962-08-06	i	2019-04-09	IV	2017-11-01	FOLFIRI/Ramucirumab	anti-VEGF	NP	n.a.	1	NP	NP	NP	NP	ND	MSS	ND	ND	ND	ND	ND	ND	ND	ND	ND	ND	ND	ND	ND	ND	ND	ND	ND	ND	ND	ND	ND	ND	ND	ND	ND	ND	0	0	0	Treatment selection	1
39	39.1	M	1962-08-13	i	2017-11-27	IV	2010-02-01	Capecitabin	chemotherapy	2011-02-15	Sanger	0	0	0	0	ND	0	ND	0	0	0	0	0	0	0	0	0	0	0	0	0	0	0	0	0	0	0	0	0	0	0	0	0	0	0	0	0	Treatment selection	0
39	39.2	M	1962-08-13	i	2018-04-30	IV	2010-02-01	Bevacizumab	anti-VEGF	2011-02-15	Sanger	0	0	0	0	ND	0	ND	0	0	0	0	0	0	0	0	0	0	0	0	0	0	0	0	0	0	0	0	0	0	0	0	0	0	0	0	0	Treatment selection	1
39	39.3	M	1962-08-13	i	2019-01-28	IV	2010-02-01	Cetuximab	anti-EGFR	2011-02-15	Sanger	0	0	0	0	ND	0	ND	1	1	0.06	0	0	0	0	1	0.15	0	0	0	0	0	0	0	0	0	0	0	0	0	0	0	0	0	0	0	0	Monitoring	1
40	40.1	M	1981-09-16	i	2017-11-27	IV	2017-09-01	FOLFOX	chemotherapy	2017-10-16	Sanger	1	1	0	0	0	0	MSS	0	0	0	0	0	0	0	0	0	0	0	0	0	0	0	0	0	0	0	0	0	0	0	0	0	0	0	0	0	MRD	0
41	41.1	W	1942-03-25	i	2019-08-16	IV	2019-04-01	naive	naive	2019-08-21	Sanger	0	0	0	0	0	0	MSS	0	0	0	0	0	0	0	0	0	0	0	0	0	0	0	0	0	0	0	0	0	0	0	0	0	0	0	0	0	Treatment selection	1
42	42.1	W	1960-07-10	i	2018-01-29	NP	NP	NP	NP	NP	n.a.	0	0	0	0	0	1	NP	1	1	0.3	0	0	0	0	0	0	0	0	0	0	1	0	0	1	0.06	0	0	1	1	0	0	0	0	1	1	59	NP	n.a.
43	43.1	W	1967-10-10	i	2018-10-04	II B	2015-05-01	NP	NP	ND	n.a.	ND	ND	ND	ND	ND	ND	ND	1	1	0.07	0	0	0	0	0	0	0	0	0	0	0	0	0	0	0	0	0	0	0	0	0	0	0	ND	ND	ND	NP	n.a.
44	44.1	W	1972-04-09	i	2018-02-19	III B	2017-07-01	Irinotecan	chemotherapy	2018-02-21	Sanger	0	0	0	0	0	0	MSS	1	1	0.03	0	0	0	0	0	0	0	0	0	0	0	0	0	0	0	0	0	0	0	0	0	0	0	0	0	0	Treatment selection	1
45	45.1	W	1983-09-07	i	2016-11-14	IV	2016-10-01	naive	naive	2017-04-26	n.a.	ND	ND	ND	ND	ND	ND	MSS	0	0	0	0	0	0	0	0	0	0	0	0	0	0	0	0	0	0	0	0	0	0	0	0	0	0	ND	ND	ND	Treatment selection	0
46	46.1	W	1956-03-26	i	2019-07-30	IV	2019-06-01	naive	naive	2019-08-02	NGS	0	0	0	0	0	0	MSS	0	0	0	0	0	0	0	0	0	0	0	0	0	0	0	0	0	0	0	0	0	0	0	0	0	0	0	0	0	Treatment selection	1
47	47.1	M	1970-08-03	i	2020-09-24	II B	2019-07-01	no therapy	no treatment	2019-08-19	Sanger	0	0	0	0	0	0	MSS	0	0	0	0	0	0	0	0	0	0	0	0	0	0	0	0	0	0	0	0	0	0	0	0	0	0	ND	ND	ND	Treatment selection	1
48	48.1	M	1942-12-24	i	2019-06-11	IV	2019-04-01	5-FU/Bevacizumab	anti-VEGF	2021-04-06	NGS	0	0	0	0	0	0	ND	0	0	0	0	0	0	0	0	0	0	0	0	0	0	0	0	0	0	0	0	0	0	0	0	0	0	0	0	0	Treatment selection	1
49	49.1	M	1955-03-29	i	2018-11-13	III B	2012-09-01	NP	NP	2012-09-12	Sanger	0	0	0	0	ND	0	ND	0	0	0	0	0	0	0	0	0	0	0	0	0	0	0	0	0	0	0	0	0	0	0	0	0	0	0	0	0	NP	n.a.
49	49.2	M	1955-03-29	i	2019-05-27	III B	2012-09-02	NP	NP	2012-09-12	Sanger	0	0	0	0	ND	0	ND	0	0	0	0	0	0	0	0	0	0	0	0	0	0	0	0	0	0	0	0	0	0	0	0	0	0	0	0	0	NP	n.a.
50	50.1	W	1964-02-28	i	2021-02-16	IV	2021-02-01	naive	naive	NP	n.a.	NP	NP	NP	NP	NP	NP	NP	0	0	0	0	0	0	0	0	0	0	0	0	0	0	0	0	0	0	0	0	0	0	0	0	0	0	0	0	0	Treatment selection	n.a.
51	51.1	M	1982-09-08	i	2019-05-27	IV	2019-06-01	naive	naive	2019-05-31	Oncomine, NGS	0	0	0	0	0	1	MSS	0	0	0	0	0	0	0	0	0	0	0	0	0	0	0	0	0	0	0	0	0	0	0	0	0	0	ND	ND	ND	Treatment selection	1
52	52.1	W	1965-04-05	i	2019-06-18	IV	2017-12-01	FOLFOX	chemotherapy	ND	n.a.	ND	ND	ND	ND	ND	ND	ND	ND	ND	ND	ND	ND	ND	ND	ND	ND	ND	ND	ND	ND	ND	ND	ND	ND	ND	ND	ND	ND	ND	ND	ND	ND	ND	0	0	0	Treatment selection	1
53	53.1	W	1971-03-06	i	2019-04-10	I	2017-03-01	Cisplatin/5-FU	chemotherapy	ND	n.a.	ND	ND	ND	ND	ND	ND	ND	0	0	0	0	0	0	0	0	0	0	0	0	0	0	0	0	0	0	0	0	0	0	0	0	0	0	0	0	0	Treatment selection	1
54	54.1	W	1985-01-21	i	2021-01-15	IV	2020-12-01	naive	naive	2021-01-07	n.a.	ND	ND	ND	ND	ND	ND	MSS	0	0	0	0	0	0	0	0	0	0	0	0	0	0	0	0	0	0	0	0	0	0	0	0	0	0	ND	ND	ND	Treatment selection	1
55	55.1	W	1946-10-09	i	2020-08-06	IV	2019-10-01	NP	NP	ND	n.a.	ND	ND	ND	ND	ND	ND	ND	1	1	2.6	0	0	0	0	0	0	0	0	0	0	0	0	0	0	0	0	0	0	0	0	0	0	0	0	0	0	NP	n.a.
56	56.1	M	1956-12-09	i	2016-11-07	II A	2015-04-01	FOLFIRI/Bevacizumab	anti-VEGF	2018-05-08	Sanger	1	0	0	1	0	0	MSS	0	0	0	0	0	0	0	0	0	0	0	0	0	0	0	0	0	0	0	0	0	0	0	0	0	0	0	0	0	MRD	1
56	56.2	M	1956-12-09	i	2017-10-09	II A	2015-04-01	Pembrolizumab	PD-1 inhibitor	2018-05-08	Sanger	1	0	0	1	0	0	MSS	0	0	0	0	0	0	0	0	0	0	0	0	0	0	0	0	0	0	0	0	0	0	0	0	0	0	0	0	0	MRD	1
56	56.3	M	1956-12-09	i	2018-07-16	II A	2015-04-01	Pembrolizumab	PD-1 inhibitor	2018-05-08	Sanger	1	0	0	1	0	0	MSS	0	0	0	0	0	0	0	0	0	0	0	0	0	0	0	0	0	0	0	0	0	0	0	0	0	0	0	0	0	MRD	1
56	56.4	M	1956-12-09	i	2018-11-05	II A	2015-04-01	Pembrolizumab	PD-1 inhibitor	2018-05-08	Sanger	1	0	0	1	0	0	MSS	0	0	0	0	0	0	0	0	0	0	0	0	0	0	0	0	0	0	0	0	0	0	0	0	0	0	0	0	0	MRD	1
56	56.5	M	1956-12-09	i	2019-03-25	II A	2015-04-01	Exitus	NP	2018-05-08	Sanger	1	0	0	1	0	0	MSS	0	0	0	0	0	0	0	0	0	0	0	0	0	0	0	0	0	0	0	0	0	0	0	0	0	0	0	0	0	Treatment selection	1
57	57.1	M	1967-11-17	i	2020-05-20	III C	2020-02-01	naive	naive	2020-06-15	Oncomine, NGS	1	1	0	0	0	0	MSS	1	1	1	0	0	0	0	0	0	0	0	0	0	0	0	0	0	0	0	0	0	0	0	0	0	0	0	0	0	Treatment selection	0
58	58.1	M	1945-04-10	i	2018-12-19	IV	2018-11-01	naive	naive	2018-12-13	Sanger	ND	ND	ND	ND	ND	0	MSS	0	0	0	0	0	0	0	0	0	0	0	0	0	0	0	0	0	0	0	0	0	0	0	0	0	0	0	0	0	Treatment selection	1
59	59.1	M	1958-08-27	i	2020-03-17	II B	2019-01-01	CapOX	chemotherapy	2019-01-30	Sanger	1	1	0	0	0	0	MSS	1	1	0.08	0	0	0	0	0	0	0	0	0	0	0	0	0	0	0	0	0	0	0	0	0	0	0	0	0	0	Treatment selection	1
59	59.2	M	1958-08-27	i	2020-08-17	IV	2019-01-01	Capecitabin/Irinotecan/Aflibercept	anti-VEGF	2019-01-30	Sanger	1	1	0	0	0	0	MSS	0	0	0	0	0	0	0	0	0	0	0	0	0	0	0	0	0	0	0	0	0	0	0	0	0	0	ND	ND	ND	MRD	1
59	59.3	M	1958-08-27	i	2021-01-26	IV	2019-01-01	no therapy	no treatment	2019-01-30	Sanger	1	1	0	0	0	0	MSS	1	1	0.162	0	0	0	0	0	0	0	0	0	0	0	0	0	0	0	0	0	0	0	0	0	0	0	ND	ND	ND	Treatment selection	1
60	60.1	M	1960-07-22	i	2020-03-23	III B	2016-03-01	no therapy	no treatment	2020-03-27	Oncomine NGS	1	1	0	0	0	0	MSS	1	1	3.9	0	0	0	0	0	0	0	0	0	0	0	0	0	0	0	0	0	0	0	0	0	0	0	ND	ND	ND	Treatment selection	1
61	61.1	W	1976-06-05	i	2020-02-17	III	2020-01-01	Carboplatin/Capecitabine	chemotherapy	2020-02-12	NGS	1	1	0	0	0	0	MSS	0	0	0	0	0	0	0	0	0	0	0	0	0	0	0	0	0	0	0	0	0	0	0	0	0	0	ND	ND	ND	Treatment selection	n.a.
62	62.1	M	1947-03-17	i	2018-07-10	I	2014-02-01	5 FU/Panitumumab	anti-EGFR	NP	n.a.	0	0	0	0	0	ND	MSS	0	0	0	0	0	0	0	ND	ND	0	0	0	0	0	0	0	0	0	0	0	0	0	0	0	0	0	0	0	0	Treatment selection	1
63	63.1	M	1981-10-11	i	2017-10-09	III	2016-03-01	no therapy	no treatment	ND	n.a.	ND	ND	ND	ND	ND	ND	MSS	0	0	0	0	0	0	0	0	0	0	0	0	0	0	0	0	0	0	0	0	0	0	0	0	0	0	0	0	0	Treatment selection	1
64	64.1	W	1946-05-14	i	2019-10-24	III B	2019-03-01	naive	naive	2019-10-31	Oncomine, NGS	0	0	0	0	0	1	MSI	0	0	0	0	0	0	0	0	0	0	0	0	0	0	0	0	0	0	0	0	0	0	0	0	0	0	1	1	20	Treatment selection	1
63	64.2	W	1946-05-14	i	2019-12-20	III B	2019-03-01	FOLFIRI+Aflibercept	anti-VEGF	2019-10-31	Oncomine, NGS	0	0	0	0	0	1	MSI	0	0	0	0	0	0	0	0	0	0	0	0	0	0	0	0	0	0	0	0	0	0	0	0	0	0	1	1	4.5	Treatment selection	1
63	64.3	W	1946-05-14	i	2020-01-31	III B	2019-03-01	Encorafenib/Binimetinib/Cetuximab	MEKi/BRAFi/anti-EGFR	2019-10-31	Oncomine, NGS	0	0	0	0	0	1	MSI	0	0	0	0	0	0	0	0	0	0	0	0	0	0	0	0	0	0	0	0	0	0	0	0	0	0	1	1	1	Monitoring	1
64	64.4	W	1946-05-14	i	2020-04-03	III B	2019-03-01	Encorafenib/Binimetinib/Cetuximab	MEKi/BRAFi/anti-EGFR	2019-10-31	Oncomine, NGS	0	0	0	0	0	1	MSI	0	0	0	0	0	0	0	0	0	0	0	0	0	0	0	0	0	0	0	0	0	0	0	0	0	0	1	1	10.1	monitoring	1
65	65.1	M	1959-08-07	i	2018-01-08	II B	2015-04-01	NP	NP	ND	n.a.	ND	ND	ND	ND	ND	ND	ND	1	1	4	0	0	0	0	0	0	0	0	0	0	1	0	0	0	0	0	0	1	0.3	0	0	0	0	ND	ND	ND	NP	n.a.
66	66.1	M	1956-01-08	i	2019-10-24	IV	2014-09-01	5-FU	chemotherapy	NP	n.a.	NP	1	0	0	NP	NP	NP	1	1	13	0	0	0	0	0	0	0	0	0	0	0	0	0	0	0	0	0	0	0	0	0	0	0	0	0	0	Treatment selection	1
67	67.1	W	1963-09-29	i	2018-02-20	IV	2012-08-01	Radiatio	Radiatio	2012-08-07	Sanger	1	1	0	0	ND	ND	ND	1	0	0	1	0.14	0	0	0	0	0	0	0	0	0	0	0	0	0	0	0	0	0	0	0	0	0	0	0	0	Treatment selection	1
68	68.1	M	1960-06-20	i	2017-01-30	III C	2016-03-01	5-FU/Oxaliplatin	chemotherapy	2017-02-09	Sanger	0	0	0	0	0	0	ND	0	0	0	0	0	0	0	0	0	0	0	0	0	0	0	0	0	0	0	0	0	0	0	0	0	0	1	1	20.8	Treatment selection	1
69	69.1	W	1954-03-08	i	2018-09-10	III C	2017-09-01	naive	naive	2017-09-05	Sanger	0	0	0	0	0	0	MSS	1	0	0	1	0.5	0	0	0	0	0	0	0	0	0	0	0	0	0	0	0	0	0	0	0	0	0	0	0	0	Treatment selection	1
69	69.2	W	1954-03-08	i	2018-12-03	III C	2017-09-01	no therapy	no treatment	2017-09-05	Sanger	0	0	0	0	0	0	MSS	0	0	0	0	0	0	0	0	0	0	0	0	0	0	0	0	0	0	0	0	0	0	0	0	0	0	0	0	0	MRD	1
69	69.3	W	1954-03-08	i	2019-02-21	III C	2017-09-01	no therapy	no treatment	2017-09-05	Sanger	0	0	0	0	0	0	MSS	0	0	0	0	0	0	0	0	0	0	0	0	0	0	0	0	0	0	0	0	0	0	0	0	0	0	0	0	0	MRD	1
69	69.4	W	1954-03-08	i	2019-07-19	III C	2017-09-01	no therapy	no treatment	2017-09-05	Sanger	0	0	0	0	0	0	MSS	1	0	0	1	0.6	0	0	0	0	0	0	0	0	0	0	0	0	0	0	0	0	0	0	0	0	0	0	0	0	Treatment selection	1
70	70.1	M	1935-07-26	i	2018-07-06	IV	NP	NP	NP	NP	n.a.	0	0	0	0	0	0	ND	0	0	0	0	0	0	0	0	0	0	0	0	0	0	0	0	0	0	0	0	0	0	0	0	0	0	0	0	0	NP	n.a.
71	71.1	M	1949-10-18	i	2017-03-14	II B	2015-08-01	FOLFOX	chemotherapy	2015-09-14	Sanger	1	1	0	0	0	0	MSS	0	0	0	0	0	0	0	0	0	0	0	0	0	0	0	0	0	0	0	0	0	0	0	0	0	0	0	0	0	MRD	0
71	71.2	M	1959-10-18	i	2018-08-09	II B	2015-08-01	no therapy	no treatment	2015-09-14	Sanger	1	1	0	0	0	0	MSS	1	1	0.9	0	0	0	0	0	0	0	0	0	0	0	0	0	0	0	0	0	0	0	0	0	0	0	0	0	0	MRD	1
71	71.3	M	1949-10-18	i	2019-01-11	II B	2015-08-01	no therapy	no treatment	2015-09-14	Sanger	1	1	0	0	0	0	MSS	1	1	0.04	0	0	0	0	0	0	0	0	0	0	0	0	0	0	0	0	0	0	0	0	0	0	0	0	0	0	MRD	1
71	71.4	M	1949-10-18	i	2017-09-21	II B	2015-08-01	no therapy	no treatment	2015-09-14	Sanger	1	1	0	0	0	0	MSS	0	0	0	0	0	0	0	0	0	0	0	0	0	0	0	0	0	0	0	0	0	0	0	0	0	0	ND	ND	ND	Treatment selection	1
71	71.5	M	1949-10-18	i	2020-01-30	II B	2015-08-01	no therapy	no treatment	2015-09-14	Sanger	1	1	0	0	0	0	MSS	1	1	0.08	0	0	0	0	0	0	0	0	0	0	0	0	0	0	0	0	0	0	0	0	0	0	0	ND	ND	ND	MRD	1
71	71.6	M	1949-10-18	i	2021-02-23	II B	2015-08-01	NP	NP	2015-09-14	Sanger	1	1	0	0	0	0	MSS	1	1	0.24	0	0	0	0	0	0	0	0	0	0	0	0	0	0	0	0	0	0	0	0	0	0	0	ND	ND	ND	Treatment selection	1
72	72.1	M	1938-03-03	i	2019-07-09	III	2018-06-01	5-FU	chemotherapy	2019-07-15	n.a.	0	0	0	0	0	0	MSS	0	0	0	0	0	0	0	0	0	0	0	0	0	0	0	0	0	0	0	0	0	0	0	0	0	0	0	0	0	NP	n.a.
75	75.1	W	1947-08-26	i	2016-11-14	IV	2010-06-10	chemotherapy	chemotherapy	2011-08-08	Sanger	0	0	0	0	ND	ND	ND	1	1	0.15	0	0	0	0	0	0	0	0	0	0	1	0	0	0	0	0	0	1	0.35	0	0	0	0	0	0	0	NP	0
75	75.2	W	1947-08-26	i	2017-01-23	IV	2010-07-10	chemotherapy	chemotherapy	2011-08-08	Sanger	0	0	0	0	ND	ND	ND	1	1	0.62	0	0	0	0	0	0	0	0	0	0	1	0	0	0	0	0	0	1	0.17	0	0	0	0	ND	ND	ND	NP	0
76	76.1	M	1939-10-11	i	2017-01-23	IV	2012-08-01	FOLFOX	chemotherapy	2012-06-26	Sanger	1	1	0	0	ND	ND	ND	1	1	0.4	0	0	0	0	0	0	0	0	0	0	0	0	0	0	0	0	0	0	0	0	0	0	0	0	0	0	MRD	1
77	77.1	M	1953-08-26	i	2020-02-10	IV	NP	NP	NP	ND	n.a.	ND	ND	ND	ND	ND	ND	ND	1	0	0	0	0	0	0	1	0.4	0	0	0	0	2	1	0.05	0	0	0	0	1	0.2	0	0	0	0	ND	ND	ND	NP	n.a.
78	78.1	M	1939-02-05	i	2016-12-05	IV	2003-10-01	FOLFOX/Bevacizumab	anti-VEGF	2014-02-11	Sanger	0	0	0	0	0	ND	ND	1	1	0.04	0	0	0	0	0	0	0	0	0	0	0	0	0	0	0	0	0	0	0	0	0	0	0	ND	ND	ND	Treatment selection	1
78	78.2	M	1939-02-05	i	2017-03-13	IV	2003-10-01	FOLFOX/Bevacizumab	anti-VEGF	2014-02-11	Sanger	0	0	0	0	0	ND	ND	1	1	0.165	0	0	0	0	0	0	0	0	0	0	0	0	0	0	0	0	0	0	0	0	0	0	0	ND	ND	ND	Treatment selection	1
79	79.1	M	1970-06-10	i	2018-07-09	IV	2018-07-01	naive	naive	2018-07-27	Sanger	0	0	0	0	0	0	MSS	0	0	0	0	0	0	0	0	0	0	0	0	0	0	0	0	0	0	0	0	0	0	0	0	0	0	0	0	0	Treatment selection	0
81	81.1	M	1956-02-19	i	2020-05-22	IV	2014-09-01	no therapy	no treatment	2014-09-01	Sanger	0	0	0	0	0	ND	ND	0	0	0	0	0	0	0	0	0	0	0	0	0	0	0	0	0	0	0	0	0	0	0	0	0	0	0	0	0	Treatment selection	1
82	82.1	W	1962-12-23	i	2020-08-27	III C	2018-10-01	no therapy	no treatment	2020-03-18	Oncomine, NGS	0	0	0	0	0	0	ND	0	0	0	0	0	0	0	0	0	0	0	0	0	0	0	0	0	0	0	0	0	0	0	0	0	0	0	0	0	Treatment selection	1
83	83.1	M	1972-10-04	i	2019-09-25	IV	2015-06-01	FOLFOX/Bevacizumab	anti-VEGF	2015-06-09	Sanger	1	1	0	0	0	0	MSS	1	1	4.5	0	0	0	0	0	0	0	0	0	0	0	0	0	0	0	0	0	0	0	0	0	0	0	ND	ND	ND	Treatment selection	1
84	84.1	M	1974-11-09	i	2020-05-18	I	2020-05-01	no therapy	no treatment	ND	n.a.	ND	ND	ND	ND	ND	ND	ND	0	0	0	0	0	0	0	0	0	0	0	0	0	0	0	0	0	0	0	0	0	0	0	0	0	0	0	0	0	NP	n.a.
85	85.1	W	1954-06-04	i	2018-02-05	IV	2020-08-01	Bevacizumab	anti-VEGF	2018-02-08	Sanger	0	0	0	0	0	0	ND	0	0	0	0	0	0	0	0	0	0	0	0	0	0	0	0	0	0	0	0	0	0	0	0	0	0	0	0	0	Treatment selection	1
86	86.1	M	1952-12-07	i	2018-08-28	IV	2018-08-01	naive	naive	2019-02-12	Sanger	0	0	0	0	0	0	ND	1	0	0	0	0	0	0	0	0	1	17	0	0	0	0	0	0	0	0	0	0	0	0	0	0	0	0	0	0	Treatment selection	1
89	89.1	W	1967-05-08	e	2017-07-18	IV	NP	NP	NP	ND	n.a.	ND	ND	ND	ND	ND	ND	ND	0	0	0	0	0	0	0	0	0	0	0	0	0	0	0	0	0	0	0	0	0	0	0	0	0	0	ND	ND	ND	NP	n.a.
90	90.1	M	1936-11-16	e	2019-12-05	IV	2017-10-01	5-FU/Bevacizumab	anti-VEGF	ND	n.a.	ND	ND	ND	ND	ND	ND	ND	1	1	1	0	0	0	0	0	0	0	0	0	0	0	0	0	0	0	0	0	0	0	0	0	0	0	0	0	0	Treatment selection	1
91	91.1	M	1977-09-30	e	2020-07-16	IV	2020-01-01	FOLFOXIRI/Panitumumab	anti-EGFR	NP	n.a.	0	0	0	0	0	0	MSS	0	0	0	0	0	0	0	0	0	0	0	0	0	0	0	0	0	0	0	0	0	0	0	0	0	0	ND	ND	ND	Monitoring	1
94	94.1	M	1962-07-01	e	2021-02-11	IV	2020-10-01	FOLFIRI/Bevacizumab	anti-VEGF	44158	n.a.	1	NP	NP	NP	0	1	MSS	0	0	0	0	0	0	0	0	0	0	0	0	0	0	0	0	0	0	0	0	0	0	0	0	0	0	ND	ND	ND	NP	n.a.
95	95.1	M	1947-09-19	e	2017-10-12	IV	2015-07-01	no therapy	no treatment	ND	n.a.	ND	ND	ND	ND	ND	ND	ND	0	0	0	0	0	0	0	0	0	0	0	0	0	0	0	0	0	0	0	0	0	0	0	0	0	0	1	1	1.8	Treatment selection	1
96	96.1	M	1962-04-04	e	2018-04-04	IV	2016-01-01	FOLFIRI/ Cetuximab	anti-EGFR	2016-03-01	n.a.	0	0	0	0	0	ND	ND	0	0	0	0	0	0	0	0	0	0	0	0	0	1	1	0.1	0	0	0	0	0	0	0	0	0	0	0	0	0	monitoring	1
100	100.1	M	1960-03-26	e	2019-02-28	III	2013-06-01	Lonsurf	chemotherapy	2013-08-08	n.a.	0	0	0	0	0	ND	MSS	1	1	0.025	0	0	0	0	0	0	0	0	0	0	0	0	0	0	0	0	0	0	0	0	0	0	0	0	0	0	Treatment selection	1
107	107.1	M	1980-01-15	e	2018-01-31	IV	2017-07-01	Atezolizumab/Cobimetinib	PD-L1 inhibitor/MEKi	2017-12-01	n.a.	0	0	0	0	0	0	MSS	0	0	0	0	0	0	0	0	0	0	0	0	0	0	0	0	0	0	0	0	0	0	0	0	0	0	0	0	0	monitoring	1
108	108.1	M	1961-04-10	e	2016-09-23	III	2015-04-01	FOLFOX/Bevacizumab	anti-VEGF	2016-07-22	n.a.	1	1	0	0	NP	NP	MSS	1	0	0	1	19.5	0	0	0	0	0	0	0	0	0	0	0	0	0	0	0	0	0	0	0	0	0	ND	ND	ND	NP	n.a.
109	109.1	M	1948-07-24	e	2017-02-23	IV	2015-07-01	no therapy	no treatment	NP	n.a.	NP	NP	NP	NP	NP	NP	NP	0	0	0	0	0	0	0	0	0	0	0	0	0	0	0	0	0	0	0	0	0	0	0	0	0	0	ND	ND	ND	Treatment selection	1
109	109.2	M	1948-07-24	e	2017-06-14	IV	2015-07-01	FOLFIRI/Cetuximab	anti-EGFR	NP	n.a.	NP	NP	NP	NP	NP	NP	NP	0	0	0	0	0	0	0	0	0	0	0	0	0	0	0	0	0	0	0	0	0	0	0	0	0	0	ND	ND	ND	Monitoring	1
110	110.1	M	1972-01-18	e	2019-03-27	NP	NP	NP	NP	NP	n.a.	NP	NP	NP	NP	NP	NP	NP	0	0	0	0	0	0	0	0	0	0	0	0	0	0	0	0	0	0	0	0	0	0	0	0	0	0	0	0	0	NP	n.a.
111	111.1	W	1939-12-21	e	2016-09-30	NP	2016-09-01	NP	NP	ND	n.a.	ND	ND	ND	ND	ND	ND	ND	0	0	0	0	0	0	0	0	0	0	0	0	0	0	0	0	0	0	0	0	0	0	0	0	0	0	ND	ND	ND	NP	n.a.
113	113.1	W	1949-09-12	e	2020-07-21	IV	2019-01-01	Capecitabine/Bevacizumab	anti-VEGF	43567	n.a.	0	0	0	0	0	0	MSS	0	0	0	0	0	0	0	0	0	0	0	0	0	0	0	0	0	0	0	0	0	0	0	0	0	0	ND	ND	ND	Treatment selection	1
113	113.2	W	1949-09-12	e	2020-10-07	IV	2019-01-01	FOLFIRI/Cetuximab	anti-EGFR	43567	n.a.	0	0	0	0	0	0	MSS	0	0	0	0	0	0	0	0	0	0	0	0	0	0	0	0	0	0	0	0	0	0	0	0	0	0	ND	ND	ND	Monitoring	1
114	114.1	M	1938-09-06	e	2016-10-06	IV	2015-05-01	FOLFIRI/Cetuximab	anti-EGFR	NP	n.a.	NP	NP	NP	NP	NP	NP	NP	0	0	0	0	0	0	0	0	0	0	0	0	0	0	0	0	0	0	0	0	0	0	0	0	0	0	ND	ND	ND	Monitoring	1
117	117.1	W	1938-06-14	e	2016-09-30	IV	2015-09-01	Capecitabine	chemotherapy	NP	n.a.	NP	NP	NP	NP	NP	NP	NP	0	0	0	0	0	0	0	0	0	0	0	0	0	0	0	0	0	0	0	0	0	0	0	0	0	0	ND	ND	ND	NP	n.a.
119	119.1	M	1945-01-05	e	2017-09-06	III	2011-03-01	FOLFIRI/ Cetuximab	anti-EGFR	2016-11-01	n.a.	0	0	0	0	0	ND	ND	0	0	0	0	0	0	0	0	0	0	0	0	0	0	0	0	0	0	0	0	0	0	0	0	0	0	0	0	0	Monitoring	1
119	119.2	M	1945-01-05	e	2018-06-27	III	2011-03-01	FOLFIRI/ Cetuximab	anti-EGFR	2016-11-01	n.a.	0	0	0	0	0	ND	ND	0	0	0	0	0	0	0	0	0	0	0	0	0	0	0	0	0	0	0	0	0	0	0	0	0	0	0	0	0	Treatment selection	1
120	120.1	W	1941-04-23	e	2016-09-22	IV	2016-01-01	FOLFOX	chemotherapy	ND	n.a.	ND	ND	ND	ND	ND	ND	ND	0	0	0	0	0	0	0	0	0	0	0	0	0	0	0	0	0	0	0	0	0	0	0	0	0	0	ND	ND	ND	NP	n.a.
122	122.1	W	1957-07-16	e	2018-01-09	IV	2017-12-01	FOLFIRI/Cetuximab	anti-EGFR	NP	n.a.	NP	NP	NP	NP	NP	NP	NP	0	0	0	0	0	0	0	0	0	0	0	0	0	0	0	0	0	0	0	0	0	0	0	0	0	0	0	0	0	Monitoring	1
122	122.2	W	1957-07-16	e	2020-10-13	IV	2017-12-01	FOLFIRI/Ramucirumab	anti-VEGF	NP	n.a.	NP	NP	NP	NP	NP	NP	NP	1	1	0.03	0	0	0	0	0	0	0	0	0	0	1	0	0	0	0	0	0	1	0.06	0	0	0	0	0	0	0	Treatment selection	1
123	123.1	M	1966-05-20	e	2019-01-15	IV	2018-11-01	naive	naive	NP	n.a.	NP	NP	NP	NP	NP	NP	NP	1	1	2.2	0	0	0	0	0	0	0	0	0	0	0	0	0	0	0	0	0	0	0	0	0	0	0	0	0	0	Treatment selection	1
124	124.1	W	1963-12-08	e	2017-09-05	IV	NP	NP	NP	NP	n.a.	NP	NP	NP	NP	NP	NP	NP	1	1	20	0	0	0	0	0	0	0	0	0	0	0	0	0	0	0	0	0	0	0	0	0	0	0	0	0	0	NP	n.a.
125	125.1	M	1940-12-14	e	2017-02-16	IV	2016-07-01	NP	NP	NP	n.a.	NP	NP	NP	NP	NP	NP	NP	1	1	9	0	0	0	0	0	0	0	0	0	0	1	0	0	0	0	0	0	1	0.06	0	0	0	0	ND	ND	ND	NP	n.a.
125	125.2	M	1940-12-14	e	2017-03-27	IV	2016-07-01	NP	NP	NP	n.a.	NP	NP	NP	NP	NP	NP	NP	1	1	17.4	0	0	0	0	0	0	0	0	0	0	0	0	0	0	0	0	0	0	0	0	0	0	0	ND	ND	ND	NP	n.a.
127	127.1	M	1964-11-22	e	2018-03-28	IV	2014-12-01	FOLFOX	chemotherapy	2014-12-23	n.a.	0	0	0	0	0	ND	ND	0	0	0	0	0	0	0	0	0	0	0	0	0	0	0	0	0	0	0	0	0	0	0	0	0	0	0	0	0	Treatment selection	1
127	127.2	M	1964-11-22	e	2018-11-29	IV	2014-12-01	FOLFOX	chemotherapy	2014-12-23	n.a.	0	0	0	0	0	ND	ND	0	0	0	0	0	0	0	0	0	0	0	0	0	0	0	0	0	0	0	0	0	0	0	0	0	0	0	0	0	Treatment selection	1
127	127.3	M	1964-11-22	e	2019-05-08	IV	2014-12-01	FOLFIRI/Cetuximab	anti-EGFR	2014-12-23	n.a.	0	0	0	0	0	ND	ND	0	0	0	0	0	0	0	0	0	0	0	0	0	0	0	0	0	0	0	0	0	0	0	0	0	0	0	0	0	Monitoring	1
127	127.4	M	1964-11-22	e	2019-05-22	IV	2014-12-01	FOLFIRI/Cetuximab	anti-EGFR	2014-12-23	n.a.	0	0	0	0	0	ND	ND	0	0	0	0	0	0	0	0	0	0	0	0	0	0	0	0	0	0	0	0	0	0	0	0	0	0	0	0	0	Monitoring	1
127	127.5	M	1964-11-22	e	2019-11-14	IV	2014-12-01	FOLFIRI/Cetuximab	anti-EGFR	2014-12-23	n.a.	0	0	0	0	0	ND	ND	0	0	0	0	0	0	0	0	0	0	0	0	0	0	0	0	0	0	0	0	0	0	0	0	0	0	ND	ND	ND	Monitoring	1
127	127.8	M	1964-11-22	e	2020-04-24	IV	2014-12-01	FOLFIRI/Cetuximab	anti-EGFR	2014-12-23	n.a.	0	0	0	0	0	ND	ND	0	0	0	0	0	0	0	0	0	0	0	0	0	0	0	0	0	0	0	0	0	0	0	0	0	0	ND	ND	ND	Monitoring	1
127	127.9	M	1964-11-22	e	2020-08-26	IV	2014-12-01	FOLFIRI/Cetuximab	anti-EGFR	2014-12-23	n.a.	0	0	0	0	0	ND	ND	0	0	0	0	0	0	0	0	0	0	0	0	0	0	0	0	0	0	0	0	0	0	0	0	0	0	ND	ND	ND	Monitoring	1
128	128.1	M	1942-11-08	e	2019-07-24	IV	2016-08-01	FOLFIRI/Aflibercept	anti-VEGF	2016-09-01	n.a.	0	0	0	0	0	ND	ND	3	1	0.46	0	0	0	0	1	0.025	1	0.9	0	0	1	0	0	0	0	0	0	1	0.075	0	0	0	0	0	0	0	Treatment selection	1
129	129.1	M	1940-10-20	e	2016-11-22	IV	2014-05-01	FOLFIRI	chemotherapy	NP	n.a.	0	0	0	0	0	0	MSS	0	0	0	0	0	0	0	0	0	0	0	0	0	0	0	0	0	0	0	0	0	0	0	0	0	0	ND	ND	ND	Treatment selection	1
129	129.2	M	1940-10-20	e	2017-06-20	IV	2014-05-01	FOLFIRI/Bevacizumab	anti-VEGF	NP	n.a.	0	0	0	0	0	0	MSS	1	1	0.04	0	0	0	0	0	0	0	0	0	0	0	0	0	0	0	0	0	0	0	0	0	0	0	ND	ND	ND	Treatment selection	1
130	130.1	M	1947-01-24	e	2020-11-11	IV	2019-01-01	FOLFOX	chemotherapy	NP	n.a.	NP	NP	NP	NP	NP	NP	NP	ND	ND	ND	ND	ND	ND	ND	ND	ND	ND	ND	ND	ND	ND	ND	ND	ND	ND	ND	ND	ND	ND	ND	ND	ND	ND	0	0	0	Treatment selection	1
131	131.1	M	1947-01-18	e	2017-07-20	IV	2015-02-01	Lonsurf	chemotherapy	2015-04-16	n.a.	0	0	0	0	0	NP	NP	0	0	0	0	0	0	0	0	0	0	0	0	0	1	0	0	0	0	0	0	1	9.4	0	0	0	0	ND	ND	ND	NP	n.a.
132	132.1	M	1941-10-22	e	2018-08-30	IV	2016-06-01	Bevacizumab	anti-VEGF	2016-09-01	n.a.	0	0	0	0	0	ND	ND	0	0	0	0	0	0	0	0	0	0	0	0	0	0	0	0	0	0	0	0	0	0	0	0	0	0	0	0	0	Treatment selection	1
132	132.2	M	1941-10-22	e	2018-11-08	IV	2016-06-01	Panitumumab	anti-EGFR	2016-09-01	n.a.	0	0	0	0	0	ND	ND	0	0	0	0	0	0	0	0	0	0	0	0	0	0	0	0	0	0	0	0	0	0	0	0	0	0	0	0	0	Monitoring	1
132	132.3	M	1941-10-22	e	2019-02-19	IV	2016-06-01	Panitumumab	anti-EGFR	2016-09-01	n.a.	0	0	0	0	0	ND	ND	0	0	0	0	0	0	0	0	0	0	0	0	0	0	0	0	0	0	0	0	0	0	0	0	0	0	0	0	0	Monitoring	1
132	132.4	M	1941-10-22	e	2019-01-08	IV	2016-06-01	Panitumumab	anti-EGFR	2016-09-01	n.a.	0	0	0	0	0	ND	ND	0	0	0	0	0	0	0	0	0	0	0	0	0	0	0	0	0	0	0	0	0	0	0	0	0	0	ND	ND	ND	Monitoring	1
132	132.5	M	1941-10-22	e	2020-03-20	IV	2016-06-01	Lonsurf	chemotherapy	2016-09-01	n.a.	0	0	0	0	0	ND	ND	0	0	0	0	0	0	0	0	0	0	0	0	0	0	0	0	0	0	0	0	0	0	0	0	0	0	ND	ND	ND	NP	n.a.
132	132.6	M	1941-10-22	e	2020-06-25	IV	2016-06-01	NP	NP	2016-09-01	n.a.	0	0	0	0	0	ND	ND	0	0	0	0	0	0	0	0	0	0	0	0	0	0	0	0	0	0	0	0	0	0	0	0	0	0	ND	ND	ND	Treatment selection	1
134	134.1	M	1944-12-23	e	2020-10-15	IV	2003-09-01	FOLFIRI/Bevacizumab	anti-VEGF	NP	n.a.	NP	NP	NP	NP	NP	NP	NP	0	0	0	0	0	0	0	0	0	0	0	0	0	0	0	0	0	0	0	0	0	0	0	0	0	0	0	0	0	NP	n.a.
138	138.1	M	1947-04-01	e	2016-11-17	NP	2014-05-01	NP	NP	NP	n.a.	0	0	0	0	ND	ND	ND	0	0	0	0	0	0	0	0	0	0	0	0	0	0	0	0	0	0	0	0	0	0	0	0	0	0	ND	ND	ND	Treatment selection	1
140	140.1	M	1939-10-19	e	2017-04-12	IV	NP	NP	NP	NP	n.a.	NP	NP	NP	NP	NP	NP	NP	0	0	0	0	0	0	0	0	0	0	0	0	0	0	0	0	0	0	0	0	0	0	0	0	0	0	ND	ND	ND	NP	n.a.
141	141.1	W	1971-02-14	e	2019-03-14	NP	NP	NP	NP	NP	n.a.	NP	NP	NP	NP	NP	NP	NP	0	0	0	0	0	0	0	0	0	0	0	0	0	0	0	0	0	0	0	0	0	0	0	0	0	0	0	0	0	NP	n.a.
142	142.1	M	1957-08-04	e	2019-07-31	II	2015-11-01	no therapy	no treatment	NP	n.a.	NP	NP	NP	NP	NP	NP	NP	1	1	1.86	0	0	0	0	0	0	0	0	0	0	0	0	0	0	0	0	0	0	0	0	0	0	0	ND	ND	ND	Treatment selection	1
144	144.1	W	1979-12-18	e	2018-12-18	IV	2018-03-01	5-FU	chemotherapy	2018-04-01	n.a.	1	NP	NP	NP	ND	0	MSS	1	1	17.4	0	0	0	0	0	0	0	0	0	0	0	0	0	0	0	0	0	0	0	0	0	0	0	0	0	0	Treatment selection	1
145	145.1	M	1956-09-26	e	2020-03-05	IV	2016-12-01	NP	NP	2020-02-06	NGS	0	0	0	0	1 (Codon 12)	0	MSS	0	0	0	0	0	0	0	0	0	0	0	0	0	0	0	0	0	0	0	0	0	0	0	0	0	0	ND	ND	ND	MRD	1
148	148.1	M	1979-12-27	e	2021-02-18	IV	2020-09-01	FOLFOXIRI/Panitumumab	anti-EGFR	44083	n.a.	0	0	0	0	0	ND	NP	0	0	0	0	0	0	0	0	0	0	0	0	0	0	0	0	0	0	0	0	0	0	0	0	0	0	0	0	0	Monitoring	1
149	149.1	M	1948-06-22	e	2020-12-02	IV	2020-08-01	NP	NP	ND	n.a.	ND	ND	ND	ND	ND	ND	ND	ND	ND	ND	ND	ND	ND	ND	ND	ND	ND	ND	ND	ND	ND	ND	ND	ND	ND	ND	ND	ND	ND	ND	ND	ND	ND	0	0	0	NP	n.a.
151	151.1	M	1972-10-03	e	2017-06-22	IV	2015-10-01	FOLFOX/Bevacizumab	anti-VEGF	42278	n.a.	0	0	0	0	0	0	MSS	0	0	0	0	0	0	0	0	0	0	0	0	0	0	0	0	0	0	0	0	0	0	0	0	0	0	ND	ND	ND	Treatment selection	1
151	151.2	M	1972-10-03	e	2020-02-11	IV	2015-10-01	Bevacizumab	anti-VEGF	42278	n.a.	0	0	0	0	0	0	MSS	0	0	0	0	0	0	0	0	0	0	0	0	0	0	0	0	0	0	0	0	0	0	0	0	0	0	ND	ND	ND	NP	n.a.
152	152.1	W	1958-06-16	e	2018-04-23	NP	NP	NP	NP	NP	n.a.	NP	NP	NP	NP	NP	NP	NP	0	0	0	0	0	0	0	0	0	0	0	0	0	0	0	0	0	0	0	0	0	0	0	0	0	0	0	0	0	Treatment selection	1
154	154.1	M	1953-04-25	e	2018-02-06	IV	2017-12-01	naive	naive	NP	n.a.	0	0	0	0	0	0	MSS	0	0	0	0	0	0	0	0	0	0	0	0	0	0	0	0	0	0	0	0	0	0	0	0	0	0	0	0	0	Treatment selection	0
154	154.2	M	1953-04-25	e	2018-11-15	IV	2017-12-01	5-FU/Bevacizumab	anti-VEGF	NP	n.a.	0	0	0	0	0	0	MSS	0	0	0	0	0	0	0	0	0	0	0	0	0	0	0	0	0	0	0	0	0	0	0	0	0	0	0	0	0	Treatment selection	0
155	155.1	M	1950-07-07	e	2019-02-28	IV	2019-02-01	naive	naive	NP	n.a.	NP	NP	NP	NP	NP	NP	NP	0	0	0	0	0	0	0	0	0	0	0	0	0	0	0	0	0	0	0	0	0	0	0	0	0	0	0	0	0	Treatment selection	1
156	156.1	W	1961-11-22	e	2017-10-24	NP	NP	NP	NP	NP	n.a.	NP	NP	NP	NP	NP	NP	NP	0	0	0	0	0	0	0	0	0	0	0	0	0	0	0	0	0	0	0	0	0	0	0	0	0	0	1	1	0.24	NP	n.a.
157	157.1	M	1952-08-08	e	2019-07-25	III	2016-02-01	FOLFIRI/Cetuximab	anti-EGFR	2016-07-01	n.a.	0	0	0	0	ND	0	ND	0	0	0	0	0	0	0	0	0	0	0	0	0	0	0	0	0	0	0	0	0	0	0	0	0	0	0	0	0	Treatment selection	1
158	158.1	W	1955-11-24	e	2016-11-15	IV	2013-09-01	no therapy	no treatment	2013-12-01	n.a.	0	0	0	0	0	ND	ND	0	0	0	0	0	0	0	0	0	0	0	0	0	0	0	0	0	0	0	0	0	0	0	0	0	0	0	0	0	Treatment selection	1
158	158.2	W	1955-11-24	e	2017-05-18	IV	2013-09-01	Panitumumab	anti-EGFR	2013-12-01	n.a.	0	0	0	0	0	ND	ND	1	1	0.4	0	0	0	0	0	0	0	0	0	0	0	0	0	0	0	0	0	0	0	0	0	0	0	0	0	0	monitoring	1
158	158.3	W	1955-11-24	e	2017-01-04	IV	2013-09-01	Panitumumab	anti-EGFR	2013-12-01	n.a.	0	0	0	0	0	ND	ND	0	0	0	0	0	0	0	0	0	0	0	0	0	0	0	0	0	0	0	0	0	0	0	0	0	0	ND	ND	ND	monitoring	1
158	158.4	W	1955-11-24	e	2017-01-18	IV	2013-09-01	Panitumumab	anti-EGFR	2013-12-01	n.a.	0	0	0	0	0	ND	ND	0	0	0	0	0	0	0	0	0	0	0	0	0	0	0	0	0	0	0	0	0	0	0	0	0	0	ND	ND	ND	monitoring	1
158	158.5	W	1955-11-24	e	2017-03-08	IV	2013-09-01	Panitumumab	anti-EGFR	2013-12-01	n.a.	0	0	0	0	0	ND	ND	0	0	0	0	0	0	0	0	0	0	0	0	0	0	0	0	0	0	0	0	0	0	0	0	0	0	ND	ND	ND	monitoring	1
158	158.6	W	1955-11-24	e	2017-03-22	IV	2013-09-01	Panitumumab	anti-EGFR	2013-12-01	n.a.	0	0	0	0	0	ND	ND	ND	ND	ND	ND	ND	ND	ND	ND	ND	ND	ND	ND	ND	ND	ND	ND	ND	ND	ND	ND	ND	ND	ND	ND	ND	ND	ND	ND	ND	monitoring	1
158	158.7	W	1955-11-24	e	2017-07-19	IV	2013-09-01	Panitumumab	anti-EGFR	2013-12-01	n.a.	0	0	0	0	0	ND	ND	1	1	0.25	0	0	0	0	1	0.04	0	0	0	0	0	0	0	0	0	0	0	0	0	0	0	0	0	ND	ND	ND	monitoring	1
159	159.1	M	1948-09-12	e	2020-05-20	IV	2017-01-01	Capecitabine/Bevacizumab	anti-VEGF	2019-06-01	n.a.	0	0	0	0	0	0	MSS	0	0	0	0	0	0	0	0	0	0	0	0	0	0	0	0	0	0	0	0	0	0	0	0	0	0	ND	ND	ND	NP	n.a.
160	160.1	W	1949-01-28	e	2017-02-02	IV	2015-08-01	Bevacizumab	anti-VEGF	2015-10-14	n.a.	0	0	0	0	0	ND	ND	0	0	0	0	0	0	0	0	0	0	0	0	0	0	0	0	0	0	0	0	0	0	0	0	0	0	0	0	0	Treatment selection	1
160	160.2	W	1949-01-28	e	2017-10-25	IV	2015-08-01	Panitumumab	anti-EGFR	2015-10-14	n.a.	0	0	0	0	0	ND	ND	0	0	0	0	0	0	0	0	0	0	0	0	0	0	0	0	0	0	0	0	0	0	0	0	0	0	0	0	0	Monitoring	1
160	160.3	W	1949-01-28	e	2017-12-20	IV	2015-08-01	Panitumumab	anti-EGFR	2015-10-14	n.a.	0	0	0	0	0	ND	ND	0	0	0	0	0	0	0	0	0	0	0	0	0	0	0	0	0	0	0	0	0	0	0	0	0	0	0	0	0	Monitoring	1
160	160.4	W	1949-01-28	e	2018-01-24	IV	2015-08-01	mFOLFIRI	chemotherapy	2015-10-14	n.a.	0	0	0	0	0	ND	ND	0	0	0	0	0	0	0	0	0	0	0	0	0	0	0	0	0	0	0	0	0	0	0	0	0	0	0	0	0	Treatment selection	0
160	160.5	W	1949-01-28	e	2018-02-21	IV	2015-08-01	NP	NP	2015-10-14	n.a.	0	0	0	0	0	ND	ND	0	0	0	0	0	0	0	0	0	0	0	0	0	0	0	0	0	0	0	0	0	0	0	0	0	0	0	0	0	NP	n.a.
160	160.6	W	1949-01-28	e	2017-05-10	IV	2015-08-01	Panitumumab	anti-EGFR	2015-10-14	n.a.	0	0	0	0	0	ND	ND	0	0	0	0	0	0	0	0	0	0	0	0	0	0	0	0	0	0	0	0	0	0	0	0	0	0	ND	ND	ND	Monitoring	1
160	160.7	W	1949-01-28	e	2017-06-28	IV	2015-08-01	Panitumumab	anti-EGFR	2015-10-14	n.a.	0	0	0	0	0	ND	ND	0	0	0	0	0	0	0	0	0	0	0	0	0	0	0	0	0	0	0	0	0	0	0	0	0	0	ND	ND	ND	Monitoring	1
161	161.1	W	1948-11-21	e	2017-11-07	IV	2015-08-01	Panitumumab	anti-EGFR	2015-10-06	n.a.	0	0	0	0	0	ND	MSS	1	0	0	0	0	0	0	1	0.17	0	0	0	0	1	0	0	0	0	0	0	1	0.3	0	0	0	0	0	0	0	Monitoring	1
161	161.2	W	1948-11-21	e	2017-07-13	IV	2015-08-01	Bevacizumab	anti-VEGF	2015-10-06	n.a.	0	0	0	0	0	ND	MSS	0	0	0	0	0	0	0	0	0	0	0	0	0	0	0	0	0	0	0	0	0	0	0	0	0	0	ND	ND	ND	Treatment selection	1
161	161.3	W	1948-11-21	e	2017-10-10	IV	2015-08-01	Panitumumab	anti-EGFR	2015-10-06	n.a.	0	0	0	0	0	ND	MSS	0	0	0	0	0	0	0	0	0	0	0	0	0	0	0	0	0	0	0	0	0	0	0	0	0	0	ND	ND	ND	Monitoring	1
162	162.1	M	1947-02-14	e	2019-01-28	III	2017-03-01	FOLFOX	chemotherapy	NP	n.a.	1	NP	NP	NP	0	0	ND	1	1	3.4	0	0	0	0	0	0	0	0	0	0	0	0	0	0	0	0	0	0	0	0	0	0	0	0	0	0	Treatment selection	1
163	163.1	M	1960-11-10	e	2017-09-13	NP	NP	NP	NP	NP	n.a.	NP	NP	NP	NP	NP	NP	NP	1	0	0	1		0	0	0	0	0	0	0	0	0	0	0	0	0	0	0	0	0	0	0	0	0	0	0	0	NP	n.a.
164	164.1	W	1941-08-26	e	2020-03-06	IV	2018-12-01	FOLFIRI	chemotherapy	43497	n.a.	0	0	0	0	0	0	MSS	0	0	0	0	0	0	0	0	0	0	0	0	0	0	0	0	0	0	0	0	0	0	0	0	0	0	ND	ND	ND	NP	n.a.
164	164.2	W	1941-08-26	e	2020-06-23	IV	2018-12-01	Lonsurf	chemotherapy	43497	n.a.	0	0	0	0	0	0	MSS	0	0	0	0	0	0	0	0	0	0	0	0	0	0	0	0	0	0	0	0	0	0	0	0	0	0	ND	ND	ND	Treatment selection	1
167	167.1	M	1945-11-29	e	2020-01-08	IV	2019-08-01	FOLFOXIRI/Bevacizumab	anti-VEGF	43713	n.a.	0	0	0	0	0	1	MSS	ND	ND	ND	ND	ND	ND	ND	ND	ND	ND	ND	ND	ND	ND	ND	ND	ND	ND	ND	ND	ND	ND	ND	ND	ND	ND	0	0	0	MRD	1
170	170.1	W	1952-05-08	e	2020-08-19	IV	2018-05-01	Capecitabine/Bevacizumab	anti-VEGF	NP	n.a.	0	0	0	0	0	0	MSS	0	0	0	0	0	0	0	0	0	0	0	0	0	0	0	0	0	0	0	0	0	0	0	0	0	0	ND	ND	ND	Treatment selection	1
170	170.2	W	1952-05-08	e	2020-12-04	IV	2018-05-01	FOLFIRI/Aflibercept	anti-VEGF	NP	n.a.	0	0	0	0	0	0	MSS	0	0	0	0	0	0	0	0	0	0	0	0	0	0	0	0	0	0	0	0	0	0	0	0	0	0	ND	ND	ND	Treatment selection	1
173	173.1	M	1957-11-19	e	2017-02-14	NP	2014-04-01	NP	NP	NP	n.a.	NP	NP	NP	NP	NP	NP	NP	0	0	0	0	0	0	0	0	0	0	0	0	0	0	0	0	0	0	0	0	0	0	0	0	0	0	ND	ND	ND	NP	n.a.
174	174.1	W	1968-07-24	e	2020-08-20	III	2020-02-01	FOLFOXIRI	chemotherapy	NP	n.a.	NP	NP	NP	NP	NP	NP	MSS	1	1	1	0	0	0	0	0	0	0	0	0	0	0	0	0	0	0	0	0	0	0	0	0	0	0	ND	ND	ND	Treatment selection	NP
177	177.1	M	1957-01-23	e	2017-09-05	IV	NP	NP	NP	NP	n.a.	1	NP	NP	NP	NP	NP	NP	1	1	19	0	0	0	0	0	0	0	0	0	0	0	0	0	0	0	0	0	0	0	0	0	0	0	0	0	0	NP	n.a.
177	177.2	M	1957-01-23	e	2017-07-20	IV	NP	NP	NP	NP	n.a.	1	NP	NP	NP	NP	NP	NP	1	1	5	0	0	0	0	0	0	0	0	0	0	1	0	0	0	0	0	0	1	0.02	0	0	0	0	ND	ND	ND	NP	n.a.
178	178.1	W	1965-07-07	e	2018-12-06	NP	NP	NP	NP	NP	n.a.	NP	NP	NP	NP	NP	NP	NP	0	0	0	0	0	0	0	0	0	0	0	0	0	0	0	0	0	0	0	0	0	0	0	0	0	0	0	0	0	NP	n.a.
179	179.1	M	1959-02-18	e	2017-01-05	IV	2010-12-01	no therapy	no treatment	NP	n.a.	0	0	0	0	0	NP	NP	0	0	0	0	0	0	0	0	0	0	0	0	0	0	0	0	0	0	0	0	0	0	0	0	0	0	ND	ND	ND	Treatment selection	1
181	181.1	M	1964-04-14	e	2018-02-21	IV	2016-11-01	FOLFIRI/Cetuximab	anti-EGFR	NP	n.a.	0	0	0	0	0	ND	ND	0	0	0	0	0	0	0	0	0	0	0	0	0	0	0	0	0	0	0	0	0	0	0	0	0	0	0	0	0	monitoring	1
182	182.1	M	1955-05-17	e	2018-07-06	IV	2016-05-01	FOLFOX	chemotherapy	2016-05-01	n.a.	0	0	0	0	0	0	MSS	0	0	0	0	0	0	0	0	0	0	0	0	0	0	0	0	0	0	0	0	0	0	0	0	0	0	0	0	0	Treatment selection	1
182	182.2	M	1955-05-17	e	2019-04-04	IV	2016-05-01	FOLFOX/Panitumumab	anti-EGFR	2016-05-01	n.a.	0	0	0	0	0	0	MSS	0	0	0	0	0	0	0	0	0	0	0	0	0	0	0	0	0	0	0	0	0	0	0	0	0	0	0	0	0	Monitoring	1
182	182.3	M	1955-05-17	e	2019-06-12	IV	2016-05-01	FOLFOX/Panitumumab	anti-EGFR	2016-05-01	n.a.	0	0	0	0	0	0	MSS	0	0	0	0	0	0	0	0	0	0	0	0	0	0	0	0	0	0	0	0	0	0	0	0	0	0	ND	ND	ND	Monitoring	1
184	184.1	M	1969-04-02	e	2018-12-14	IV	2017-12-01	FOLFIRI/Cetuximab	anti-EGFR	2018-01-03	n.a.	0	0	0	0	0	0	MSS	0	0	0	0	0	0	0	0	0	0	0	0	0	0	0	0	0	0	0	0	0	0	0	0	0	0	0	0	0	Monitoring	1
103	103.1	W	1962-01-31	e	2018-01-18	IV	2017-11-01	FOLFOX	chemotherapy	NP	n.a.	NP	NP	NP	NP	NP	NP	NP	0	0	0	0	0	0	0	0	0	0	0	0	0	0	0	0	0	0	0	0	0	0	0	0	0	0	0	0	0	Treatment selection	1
92	92.1	W	1967-12-02	e	2017-09-07	NP	NP	NP	NP	NP	n.a.	NP	NP	NP	NP	NP	NP	NP	1	1	9	0	0	0	0	0	0	0	0	0	0	0	0	0	0	0	0	0	0	0	0	0	0	0	ND	ND	ND	NP	n.a.
97	97.1	M	1942-06-01	e	2017-11-21	NP	NP	NP	NP	NP	n.a.	NP	NP	NP	NP	NP	NP	NP	0	0	0	0	0	0	0	0	0	0	0	0	0	0	0	0	0	0	0	0	0	0	0	0	0	0	0	0	0	NP	n.a.
98	98.1	N	1934-05-08	e	2018-01-16	NP	NP	NP	NP	NP	n.a.	NP	NP	NP	NP	NP	NP	NP	1	0	0	0	0	0	0	0	0	1	1	0	0	1	1	0.15	0	0	0	0	0	0	0	0	0	0	0	0	0	NP	n.a.
99	99.1	W	1967-01-23	e	2017-05-26	NP	NP	NP	NP	NP	n.a.	NP	NP	NP	NP	NP	NP	NP	0	0	0	0	0	0	0	0	0	0	0	0	0	0	0	0	0	0	0	0	0	0	0	0	0	0	0	0	0	NP	n.a.
102	102.1	W	1957-10-01	e	2017-11-24	NP	NP	NP	NP	NP	n.a.	NP	NP	NP	NP	NP	NP	NP	1	1	0.17	0	0	0	0	0	0	0	0	0	0	0	0	0	0	0	0	0	0	0	0	0	0	0	0	0	0	NP	n.a.
104	104.1	W	1952-04-09	e	2018-03-27	NP	NP	NP	NP	NP	n.a.	NP	NP	NP	NP	NP	NP	NP	0	0	0	0	0	0	0	0	0	0	0	0	0	0	0	0	0	0	0	0	0	0	0	0	0	0	0	0	0	NP	n.a.
105	105.1	M	1958-10-30	e	2018-01-31	NP	NP	NP	NP	NP	n.a.	NP	NP	NP	NP	NP	NP	NP	0	0	0	0	0	0	0	0	0	0	0	0	0	0	0	0	0	0	0	0	0	0	0	0	0	0	0	0	0	NP	n.a.
105	105.2	M	1958-10-30	e	2018-02-13	NP	NP	NP	NP	NP	n.a.	NP	NP	NP	NP	NP	NP	NP	0	0	0	0	0	0	0	0	0	0	0	0	0	0	0	0	0	0	0	0	0	0	0	0	0	0	0	0	0	NP	n.a.
106	106.1	M	1941-09-01	e	2017-11-30	NP	NP	NP	NP	NP	n.a.	NP	NP	NP	NP	NP	NP	NP	0	0	0	0	0	0	0	0	0	0	0	0	0	0	0	0	0	0	0	0	0	0	0	0	0	0	0	0	0	NP	n.a.
112	112.1	M	1961-08-13	e	2017-02-24	NP	NP	NP	NP	NP	n.a.	NP	NP	NP	NP	NP	NP	NP	0	0	0	0	0	0	0	0	0	0	0	0	0	0	0	0	0	0	0	0	0	0	0	0	0	0	ND	ND	ND	NP	n.a.
115	115.1	M	1976-02-02	e	2017-12-20	NP	NP	NP	NP	NP	n.a.	0	0	0	0	0	1	NP	1	0	0	0	0	0	0	1	0.06	0	0	0	0	0	0	0	0	0	0	0	0	0	0	0	0	0	1	1	16.2	NP	n.a.
116	116.1	W	1925-11-18	e	2018-04-25	NP	NP	NP	NP	NP	n.a.	NP	NP	NP	NP	NP	NP	NP	0	0	0	0	0	0	0	0	0	0	0	0	0	0	0	0	0	0	0	0	0	0	0	0	0	0	0	0	0	NP	n.a.
118	118.1	W	1937-01-06	e	2017-03-27	NP	NP	NP	NP	NP	n.a.	NP	NP	NP	NP	NP	NP	NP	0	0	0	0	0	0	0	0	0	0	0	0	0	1	0	0	0	0	0	0	0	0	1	1.6	0	0	ND	ND	ND	NP	n.a.
121	121.1	M	1955-07-08	e	2017-12-19	NP	NP	NP	NP	NP	n.a.	NP	NP	NP	NP	NP	NP	NP	0	0	0	0	0	0	0	0	0	0	0	0	0	0	0	0	0	0	0	0	0	0	0	0	0	0	0	0	0	NP	n.a.
126	126.1	M	1954-03-07	e	2017-12-01	NP	NP	NP	NP	NP	n.a.	NP	NP	NP	NP	NP	NP	NP	0	0	0	0	0	0	0	0	0	0	0	0	0	0	0	0	0	0	0	0	0	0	0	0	0	0	0	0	0	NP	n.a.
133	133.1	W	1965-03-29	e	2017-12-13	NP	NP	NP	NP	NP	n.a.	NP	NP	NP	NP	NP	NP	NP	0	0	0	0	0	0	0	0	0	0	0	0	0	0	0	0	0	0	0	0	0	0	0	0	0	0	0	0	0	NP	n.a.
136	136.1	W	1950-03-24	e	2017-10-25	NP	NP	NP	NP	NP	n.a.	NP	NP	NP	NP	NP	NP	NP	1	0	0	1	0.9	0	0	0	0	0	0	0	0	0	0	0	0	0	0	0	0	0	0	0	0	0	0	0	0	NP	n.a.
139	139.1	M	1965-01-31	e	2018-09-11	NP	NP	NP	NP	NP	n.a.	NP	NP	NP	NP	NP	NP	NP	0	0	0	0	0	0	0	0	0	0	0	0	0	0	0	0	0	0	0	0	0	0	0	0	0	0	0	0	0	NP	n.a.
143	143.1	M	1959-04-12	e	2018-04-17	NP	NP	NP	NP	NP	n.a.	NP	NP	NP	NP	NP	NP	NP	1	1	0.2	0	0	0	0	0	0	0	0	0	0	0	0	0	0	0	0	0	0	0	0	0	0	0	0	0	0	NP	n.a.
146	146.1	M	1946-04-19	e	2017-12-19	NP	NP	NP	NP	NP	n.a.	NP	NP	NP	NP	NP	NP	NP	0	0	0	0	0	0	0	0	0	0	0	0	0	0	0	0	0	0	0	0	0	0	0	0	0	0	0	0	0	NP	n.a.
150	150.1	W	1968-04-11	e	2017-12-22	NP	NP	NP	NP	NP	n.a.	NP	NP	NP	NP	NP	NP	NP	0	0	0	0	0	0	0	0	0	0	0	0	0	0	0	0	0	0	0	0	0	0	0	0	0	0	0	0	0	NP	n.a.
153	153.1	W	1956-07-27	e	2018-10-23	NP	NP	NP	NP	NP	n.a.	NP	NP	NP	NP	NP	NP	NP	0	0	0	0	0	0	0	0	0	0	0	0	0	0	0	0	0	0	0	0	0	0	0	0	0	0	1	1	35.3	NP	n.a.
165	165.1	M	1957-06-19	e	2018-02-15	NP	NP	NP	NP	NP	n.a.	NP	NP	NP	NP	NP	NP	NP	0	0	0	0	0	0	0	0	0	0	0	0	0	0	0	0	0	0	0	0	0	0	0	0	0	0	0	0	0	NP	n.a.
166	166.1	M	1946-04-30	e	2018-02-16	NP	NP	NP	NP	NP	n.a.	NP	NP	NP	NP	NP	NP	NP	0	0	0	0	0	0	0	0	0	0	0	0	0	0	0	0	0	0	0	0	0	0	0	0	0	0	0	0	0	NP	n.a.
166	166.2	M	1946-04-30	e	2018-02-23	NP	NP	NP	NP	NP	n.a.	NP	NP	NP	NP	NP	NP	NP	0	0	0	0	0	0	0	0	0	0	0	0	0	0	0	0	0	0	0	0	0	0	0	0	0	0	0	0	0	NP	n.a.
168	168.1	M	1966-10-20	e	2019-03-13	NP	NP	NP	NP	NP	n.a.	NP	NP	NP	NP	NP	NP	NP	0	0	0	0	0	0	0	0	0	0	0	0	0	1	1	0.15	0	0	0	0	0	0	0	0	0	0	0	0	0	NP	n.a.
169	169.1	M	1951-05-01	e	2018-08-02	NP	NP	NP	NP	NP	n.a.	NP	NP	NP	NP	NP	NP	NP	0	0	0	0	0	0	0	0	0	0	0	0	0	0	0	0	0	0	0	0	0	0	0	0	0	0	0	0	0	NP	n.a.
172	172.1	W	1943-01-26	e	2018-03-15	NP	NP	NP	NP	NP	n.a.	NP	NP	NP	NP	NP	NP	NP	0	0	0	0	0	0	0	0	0	0	0	0	0	0	0	0	0	0	0	0	0	0	0	0	0	0	ND	ND	ND	NP	n.a.
183	183.1	M	1944-09-17	e	2018-03-09	NP	NP	NP	NP	NP	n.a.	NP	NP	NP	NP	NP	NP	NP	0	0	0	0	0	0	0	0	0	0	0	0	0	0	0	0	0	0	0	0	0	0	0	0	0	0	0	0	0	NP	n.a.
183	183.2	M	1944-09-17	e	2018-03-29	NP	NP	NP	NP	NP	n.a.	NP	NP	NP	NP	NP	NP	NP	0	0	0	0	0	0	0	0	0	0	0	0	0	0	0	0	0	0	0	0	0	0	0	0	0	0	0	0	0	NP	n.a.
			.
			.
[truncated: 8 more columns]
